# Supplementary material for: Fragmentation in mitochondrial genomes in relation to elevated sequence divergence and extreme rearrangements
Source: BMC Biol. 2022 Jan 7;20:7. doi: 10.1186/s12915-021-01218-7 (PMC8742463; doi:10.1186/s12915-021-01218-7)
Supplement: Supplementary file 2 — Additional file 2: Table S1. Animal mitochondrial genomes used in this study. Table S2. Blast results from six motifs from the non-coding region of Liposcelis bostrychophila. Table S3. Blast results of open reading frames recognized from six motifs. Table S5. Long-PCR primers used to verify three booklice mt genomes. Table S6. Optimal models in phylogenetic analyses. [file 12915_2021_1218_MOESM2_ESM.xlsx]

## Sheet: Table S1
Table S1. Animal mitochondrial genomes used in this study.
Phylum	Class	Order	Taxon group	Family	Species	Genbank Accession number	Mt-genome fragmentation
Chordata	Mammalia	Rodentia	Mus	Muridae	Mus cervicolor	NC_025269
					Mus cookii	NC_025270
					Mus famulus	NC_030342
					Mus fragilicauda	NC_025287
					Mus musculus	NC_005089
					Mus terricolor	NC_010650
	Actinopterygii	Cichliformes	Oreochromis	Cichlidae	Oreochromis andersonii	MG603674
					Oreochromis aureus	NC_013750
					Oreochromis esculentus	NC_025555
					Oreochromis macrochir	MG603675
					Oreochromis mossambicus	AY597335
					Oreochromis niloticus	NC_025669
					Oreochromis variabilis	NC_026109
Mollusca	Bivalvia	Mytilida	Mytilus	Mytilidae	Mytilus californianus	NC_015993
					Mytilus chilensis	KT966847
					Mytilus coruscus	NC_024733
					Mytilus platensis	KP100301
					Mytilus galloprovincialis	NC_006886
					Mytilus trossulus	DQ198231
Platyhelminthes	Cestoda	Cyclophyllidea	Taenia	Taeniidae	Taenia arctos	NC_024590
					Taenia asiatica	AF445798
					Taenia crocutae	NC_024591
					Taenia hydatigena	GQ228819
					Taenia pisiformis	GU569096
					Taenia saginata	NC_009938
					Taenia solium	NC_004022
Nematoda	Secernentea	Rhabditida	Caenorhabditis	Rhabditidae	Caenorhabditis afra	KY552909
					Caenorhabditis angaria	NC_035246
					Caenorhabditis brenneri	KY552900
					Caenorhabditis briggsae	NC_009885
					Caenorhabditis castelli	KY552910
					Caenorhabditis doughertyi	NC_035247
					Caenorhabditis elegans	NC_001328
					Caenorhabditis macrosperma	NC_035251
					Caenorhabditis plicata	KY552901
					Caenorhabditis remanei	KY552899
					Caenorhabditis tropicalis	KM403565
					Caenorhabditis virilis	NC_035248
					Caenorhabditis wallacei	KY552906
	Chromadorea	Tylenchida	Globodera	Heteroderidae	Globodera ellingtonae	KU726971, KU726972	Yes
					Globodera pallida	DQ631911-DQ631914, AJ249395	Yes
				Heterodera	Heterodera glycines	HM640930
			Meloidogyne	Meloidogyninae	Meloidogyne arenaria	NC_026554
					Meloidogyne graminicola	KJ139963
				Pratylenchinae	Pratylenchus vulnus	NC_020434
				Radopholinae	Radopholus similis	NC_013253
			Bursaphelenchus	Aphelenchoididae	Bursaphelenchus mucronatus	GU177865
					Bursaphelenchus xylophilus	NC_023208
					Aphelenchoides besseyi	NC_025291
Cnidaria	Myxosporea	Multivalvulida	Myxozoa	Kudoidae	Kudoa septempunctata	LC009436
					Kudoa iwatai	LC009438
					Kudoa hexapunctata	LC009437
		Bivalvulida		Myxidiidae	Enteromyxum leei	LN868201-LN868207, LT714695	Yes
	Anthozoa	Zoantharia	Hexacorallia	Sphenopidae	Palythoa heliodiscus	KY888673
		Corallimorpharia		Discosomatidae	Discosoma nummiforme	KP938434
		Antipatharia		Antipathidae	Myriopathes japonica	NC_027667
		Actiniaria		Actiniidae	Anthopleura midori	KT989511
	Anthozoa	Pennatulacea	Octocorallia	Renillidae	Renilla muelleri	JX023273
		Alcyonacea		Briareidae	Briareum asbestinum	DQ640649
				Paramuriceidae	Paramuricea clavata	NC_034749
				Alcyoniidae	Anthomastus sp.	KM015352
Arthropoda	Insecta	Hemiptera	Cimicomorpha	Reduviidae	Opistoplatys sp. HL-2013	KC887533
			~250 MYS		Dipetalogaster maximus	MT556654
					Physoderes impexa	KC887534
					Peirates arcuatus	KF752445
					Oncocephalus breviscutum	KC887527
					Agriosphodrus dohrni	HM071001
					Brontostoma colossus	KM044501
					Neocentrocnemis stali	KC887530
				Nabidae	Alloeorhynchus bakeri	HM235722
					Gorpis annulatus	JF907591
				Miridae	Nesidiocoris tenuis	JQ806057
				Cimicidae	Cimex lectularius	JQ739180
			leafhoppers1	Membracidae	Entylia carinata	KX495488
			~250 MYS	Cicadellidae	Empoasca vitis	KJ815009
					Mukaria splendida	MG813485
					Macropsis notata	KX010420
					Ledra auditura	MK387845
					Idiocerus salicis	MG813490
					Batracomorphus lateprocessus	MG813489
					Balala fujiana	MW218661
					Carinata rufipenna	MN227165
					Abrus expansivus	MK033020
					Olidiana ritcheriina	MK738125
					Atkinsoniella xanthonota	MT596736
					Darthula hardwickii	KP316404
			leafhoppers2	Cicadidae	Cryptotympana atrata	MW405441
			~250 MYS		Magicicada septendecim	MH937581
					Magicicada cassinii	MH937629
					Cicadetta abscondita	MW123088
				Cercopidae	Aeneolamia contigua	JX844626
					Eoscarta assimilis	MZ047309
					Cosmoscarta bispecularis	KP064511
					Paphnutius ruficeps	JF821187
					Abidama producta	GQ337955
					Callitettix versicolor	EU725832
				Aphrophoridae	Philaenus spumarius	AY630340
			Pentatomomorpha	Pyrrhocoridae	Antilochus russus	KX345791
			~250 MYS	Largidae	Macrocheraia grandis	KX355212
				Pentatomidae	Pentatomidae sp. GM-2014	KM244699
				Cydnidae	Scaptocoris castanea	MG253280
				Acanthosomatidae	Acanthosoma labiduroides	JQ743670
				Rhyparochromidae	Neolethaeus assamensis	KX505856
				Lygaeidae	Geocoris pallidipennis	EU427336
				Berytidae	Metatropis longirostris	KX505854
				Rhopalidae	Myrmus lateralis	MN412595
				Coreidae	Anoplocnemis curvipes	KY906099
				Alydidae	Riptortus pedestris	EU427344
				Aradidae	Brachyrhynchus hsiaoi	HQ441232
					Aradacanthia heissi	HQ441233
					Aneurus similis	JQ780816
		Hymenoptera	Aculeata	Vespidae	Antodynerus aff. limbatus YN	MK051025
			~230 MYS		Eustenogaster scitula	KY856830
					Parapolybia crocea	KY679828
					Abispa ephippium	EU302588
				Pompilidae	Agenioideus sp. SJW-2017	KX584356
					Proceratium itoi	MT215091
					Cardiocondyla obscurior	KX951753
					Dolichoderus sibiricus	MH719017
				Crabronidae	Cerceris bucculata	MW376475
				Melittidae	Rediviva intermixta	KR864834
				Megachilidae	Coelioxys fenestrata	MT898425
				Colletidae	Colletes gigas	KM978210
				Apidae	Apis mellifera scutellata	KJ601784
				Andrenidae	Andrena camellia	KX241615
			Apocrita1	Stephanidae	Foenatopus ruficollis	KR270642
			~210 MYS	Gasteruptiidae	Gasteruption sp. M19	KJ619460
					Gasteruption parvicollarium	NC_037608
				Evaniidae	Evania appendigaster	NC_013238
				Aulacidae	Pristaulacus compressus	NC_022849
					Aulacus sinensis	MG923485
			Apocrita2	Braconidae	Zele chlorophthalmus	NC_039181
			~230 MYS		Fopius arisanus	MZ128286
					Cotesia vestalis	NC_014272
					Meteorus pulchricornis	NC_053259
					Spathius agrili	NC_014278
					Habrobracon hebetor	MN842279
					Asobara japonica	NC_045903
				Megaspilidae	Conostigmus sp. MM-2013	KF015227
				Ceraphronidae	Ceraphron sp. MM-2014	KJ570858
			Proctotrupomorpha	Vanhorniidae	Vanhornia eucnemidarum	DQ302100
			~230 MYS	Pelecinidae	Pelecinus polyturator	KM104167
				Diapriidae	Trichopria drosophilae	MN966974
				Scelionidae	Ceratobaeus sp. MM-2013	KF696669
				Ibaliidae	Ibalia leucospoides	KJ814197
				Cynipidae	Trichagalma acutissimae	MN928529
				Trichogrammatidae	Megaphragma amalphitanum	KT373787
				Pteromalidae	Anisopteromalus calandrae	MW817149
				Mymaridae	Gonatocerus sp. ZCS-2018	MF776883
				Eulophidae	Chouioia cunea	MW192646
					Necremnus tutae	MT916846
				Encyrtidae	Aenasius arizonensis	MK630013
					Metaphycus eriococci	MW255970
					Diaphorencyrtus aligarhensis	NC_046058
		Diptera	Brachycera1	Stratiomyidae	Tinda javana	MW115422
			~200 MYS		Ptecticus aurifer	MN604259
					Parastratiosphecomyia szechuanensis	MW039153
					Nasimyia megacephala	MW115118
					Hermetia illucens	KY679159
				Bombyliidae	Hemipenthes hebeiensis	MW580773
					Hemipenthes neimengguensis	MT043309
				Asilidae	Dasypogon diadema	MK061306
			Brachycera2	Xylophagaidae	Heterostomus curvipalpis	MH817480
			~200 MYS	Tabanidae	Tabanus haysi	MW182417
					Tabanus formosiensis	MW182416
					Tabanus amaenus	MW182415
					Haematopota vexativa	MW173029
					Cydistomyia duplonotata	NC_008756
					Atylotus miser	NC_030000
				Rhagionidae	Desmomyia sinensis	MW394519
				Nemestrinidae	Trichophthalma punctata	NC_008755
			Empidoide	Hybotidae	Ocydromia sp. DY-2020	MK514083
			~180 MYS		Anthalia sp. YD3030	MT483943
					Oreogeton sp. DY-2020	MK639348
					Chelipoda sp. YD3012	MT396991
					Calohilara tibetensis	MW438868
				Dolichopodidae	Xanthochlorus tibetensis	MT949691
					Neurigona zhejiangensis	MT921956
					Medetera sp. Qilemoge-2020	MN604695
					Hercostomus brevipilosus	MN840034
					Argyra pingwuensis	MK905737
			Eremoneura	Tephritidae	Bactrocera dorsalis	DQ845759
			~180 MYS		Acidiella diversa	MT679543
				Platystomatidae	Euprosopia sp. PH-2020	MN640609
				Lonchaeidae	Silba sp. LW-2021	MK913844
				Syrphidae	Melanostoma scalare	MN481519
					Orthonevra geniculata	MT410796
				Platypezidae	Platypeza sp. XL-2018	MF774217
				Phoridae	Megaselia scalaris	KF974742
					Diplonevra funebris	MW167292
				Fergusoninidae	Fergusonina taylori	HQ872008
				Nemestrinidae	Trichophthalma punctata	NC_008755
				Ephydridae	Ilythea japonica	MT527723
				Drosophilidae	Drosophila melanogaster	AF200828
					Drosophila yakuba	NC_001322
					Drosophila albomicans	KT119344
					Drosophila formosana	KR265324
					Drosophila incompta	KM275233
					Drosophila mediopunctata	KT272856
					Drosophila unipunctata	KT272846
					Drosophila mauritiana	AF200830
					Drosophila pseudoobscura	FJ899745
					Drosophila sechellia	AF200832
					Drosophila suzukii	KU588141
		Psocodea	Barklice	Peripsocidae	Kaestneriella sp. KaspPE	MZ274196
				Lachesillidae	Waoraniella jarlinsoni	MZ274211
					Lachesilla anna	MG255138
					Eolachesilla chilensis	MZ274188
					Anomolachesilla palaciosi	MZ274180
				Ectopsocidae	Ectopsocopsis cryptomeriae	MZ274187
				Elipsocidae	Kilauella sp. KispEL	MZ274197
				Caeciliusidae	Xanthocaecilius sommermanae	MZ274208
					Paracaecilius japanus	MZ274207
					Fuelleborniella sp. FuspCA	MZ274189
					Dypsocus coleoptratus	MZ274186
				Amphipsocidae	Teliapsocus conterminus	MZ274212
				Asiopsocidae	Asiopsocus sonorensis	MZ274183
			Booklice	Liposcelidae	Liposcelis decolor	JX870621
					Liposcelis entomophila	KF649223, KF649224	Yes
					Liposcelis paeta	KF649225, KF649226	Yes
					Liposcelis sculptilimacula	KX171073
					Liposcelis brunnea	MG820270, MG792324, MG792019	Yes
					Liposcelis rufa	MT106109 (present study)
					Liposcelis corrodens	MT106111 (present study)
					Liposcelis pearmani	MT106108 (present study)
					Liposcelis obscura	MT106110 (present study)
					Liposcelis fusciceps	MT106112 (present study)
					Liposcelis bostrychophila BJ	KY656890, KY656891	Yes
					Liposcelis bostrychophila XSG	KY656892, KY656893	Yes
					Liposcelis bostrychophila HLM	KY656894, KY656895	Yes
					Liposcelis bostrychophila SY	KY656896, KY656897	Yes
					Liposcelis bostrychophila KS	KY656898, KY656899	Yes
					Liposcelis bostrychophila CR	KY656900, KY656901	Yes
					Liposcelis bostrychophila BB	JN645275, JN645276	Yes
					Liposcelis bostrychophila GR	MT106115, MT106116 (present study)	Yes
					Liposcelis bostrychophila PR	MT106117, MT106118 (present study)	Yes
					Liposcelis bostrychophila AH	MT106119, MT106120 (present study)	Yes
					Liposcelis bostrychophila ZZ	MT106113, MT106114 (present study)	Yes
			Parasitic lice	Menoponidae	Amyrsidea minuta	MH001227
					Colpocephalum griffoneae	MH001228
				Boopidae	Heterodoxus macropus	NC_002651
				Trichodectidae	Bovicola bovis	MH001189–200	Yes
					Bovicola caprae	MH001176–88	Yes
					Bovicola ovis	MH001201–12	Yes
					Trichodectes canis	MH001213–24,MH823541	Yes
				Philopteridae	Bothriometopus macrocnemis	NC_009983
					Campanulotes bidentatus compar	NC_007884
					Campanulotes compar	MH001225
					Ibidoecus bisignatus	NC_015999
					Falcolipeurus quadripustulatus	MH001226
				Polyplacidae	Polyplax asiatica	KF647751–61	Yes
					Polyplax spinulosa	KF647762–72	Yes
				Microthoraciidae	Microthoracius praelongiceps	KX090378–89	Yes
				Haematopinidae	Haematopinus apri	KC814611–19	Yes
					Haematopinus asini	KF939318,KF939322,KF939324,KF939326,KJ434034–38	Yes
					Haematopinus suis	KC814602–10	Yes
				Pediculidae	Pediculus capitis	JX080388–407	Yes
					Pediculus humanus	FJ499473–90	Yes
					Pediculus schaeffi	KC241882–97,KR706168–69	Yes
				Hoplopleuridae	Hoplopleura kitti	KJ648933–43	Yes
				Pthiridae	Pthirus pubis	EU219988–95,HM241895–98	Yes
				Haematomyzidae	Haematomyzus elephantis	KF933032–41	Yes
Taxon group includes clade names across analysis.

## Sheet: Table S2
Table S2. Blast results of six motifs from the non-coding region of Liposcelis bostrychophila.
Seq analyzed (All)	Blast Result	Best hit E-value	Homologous seq ID	Homologous seq name
Motif1	Hit of 2 alternative transcripts	0.019	XM_030295239.1	homeobox B3 (HOXB3)
Motif2	Hit of 3 transcripts	0.013	XM_630835.1	UDP-N-acetylglucosamine pyrophosphorylase (uap1)
Motif3	Not significan hits	Na	Na	Na
Motif4	Hit of 2 alternative transcripts	0.024	XM_016131151.1	fucosyltransferase 10 (alpha (1,3) fucosyltransferase) (FUT10)
Motif5	Not significan hits	Na	Na	Na
Motif6	Hit of 3 transcripts	0.002	XM_030133577.1	helicase ARIP4-like

## Sheet: Table S3
Table S3. Blast results of open reading frames recognized from six motifs.
Seq analyzed (G3C1)	ORF Result	ORF Number	ORF st - end	SmartBlast E-value	Hit	Best Hit
Motif1	2 neighbour ORFs	5	from 114 to 206	0.001 to 0.008	0.008 calcium-binding protein (WP_094706311.1)	0.001 polyprotein (YP_009143308.1)
Motif2	1 bigger and a second overlap	3	from 35 to 151	0.0003	hypothetical protein (EIJ66818.1)	hypothetical protein (EIJ66818.1)
Motif3	1 bigger ORF	2	from 2 to 88	0.002 to 0.01	0.009 Partitioning defective 3 homolog (XP_012549495.1)	0.002bacterial MurJ (WP_009277855.1)
Motif4	Only 1	1	from 77 to 3	0.007 to 0.012	0.012 PAS domain S-box protein (TAL27338.1)	hypothetical protein (WP_121158297.1)
Motif5	No	Na	Na	None	None	None
Motif6	3 about the same size	3	Na	None	None	None

## Sheet: Table S5
Table S5. Long-PCR primers used to verify three booklice mt genomes.
Species	Gene	Name	Primer sequence (5’-3‘)	Lenght	GC%	Tm ℃
Liposcelis corrodens	COI	LcCZC1F	AATAATTGGGAGAGGAGCAGGAACAGGGTG	30	50	65.9
		LcCZC1R	TTAAGACGAGGGAAAGCCATGTCAGGAG	28	50	65.7
	16S	LcCZLF	TTTTTTAGGGGGACGAGAAGACCCTAAG	28	46.4	64.4
		LcCZLR	GCTACCTTTGCACAAATTATTGCGGCTC	28	46.4	64.5
	12S	LcCZSF	AAGTGTACAAACTGCCCGTCACTTCCAC	28	50	65
		LcCZSR	AGTGTCTATCTCTCATTTAGACGGCGAT	28	42.9	60.9
Liposcelis pearmani	COI	LpearC1F	CTCACACCCTGGCGAGGGTGTAGATTTAGC	30	56.7	69.5
		LpearC1R	AGGCGGGTATACAGTTCACCCGGTTCCGAC	30	60	70.1
	16S	LpearLF	GCTACCTTTATACGGTCAAAGTACCGCTGC	30	50	67
		LpearLR	GGTCTGGCATGAAAGGTTTAACGTTGTCAC	30	46.7	65.4
	12S	LpearSF	AAATCCCAACCGTTCAGGTATAGATGAAGC	30	43.3	64.4
		LpearSR	CGTGGATCCTCGTTTTAAGCCCCATATTTC	30	46.7	63.8
Liposcelis rufa	COI	LruC1F	CCCCCTCTATCATTATATTCAGCCCATCCC	30	50	65.7
		LruC1R	GGAAATGCCATATCAGGGGCCCCTAATATC	30	50	65.6
	16S	LruLF	GCGGCCTTTTAAAAAGAATCAGTGGGCAGG	30	50	67.2
		LruLR	AGGGGACGAGAAGACCCTGTAGATTTTTAC	30	46.7	63.5
	12S	LruSF	CCATACTTCTCTGAAGTGTTTTGCAGCCGC	30	50	66.3
		LruSR	GTCTAGGCTATCCCTCCTGTTCAGGTATAG	30	50	63.9

## Sheet: Table S6
Table S6. Optimal models in phylogenetic analyses.
Phylogeny	Dataset	Tools	Model	Genes (sets)
Booklice Phylogeny	PCG123rRNA	Partition finder	TVM+I+G	atp6,nad3,cox2
			GTR+I+G	nad2,atp8
			TVM+I+G	cox3,cob
			TIM+I+G	cox1
			GTR+I+G	nad1,nad5
			GTR+I+G	nad4,nad6
			GTR+I+G	rrnL,rrnS
		IQTREE	TVM+F+I+G4	Concatenation
		Smart Model Selection method	GTR+G+I	Concatenation
	PCG123	Partition finder	TVM+I+G	atp6,nad3,cox2
			GTR+I+G	nad2,atp8
			TVM+I+G	cox3,cob
			TIM+I+G	cox1
			GTR+I+G	nad1,nad5
			GTR+I+G	nad6,nad4
		IQTREE	TVM+F+I+G4	Concatenation
		Smart Model Selection method	GTR+G+I	Concatenation
	PCG12rRNA	Partition finder	GTR+I+G	nad4,nad3,nad5,atp6,nad1
			GTR+I+G	nad6,atp8,nad2
			GTR+I+G	cob,cox3,cox2
			GTR+I+G	cox1
			GTR+I+G	rrnL,rrnS
		IQTREE	TVM+F+I+G4	Concatenation
		Smart Model Selection method	GTR+G+I	Concatenation
	PCG12	Partition finder	GTR+I+G	nad4,nad3,nad5,atp6,nad1
			GTR+I+G	nad6,nad2,atp8
			GTR+I+G	cob,cox3,cox2
			GTR+I+G	cox1
		IQTREE	GTR+F+I+G4	Concatenation
		Smart Model Selection method	GTR+G+I	Concatenation
