# Supplementary material for: Fragmentation in mitochondrial genomes in relation to elevated sequence divergence and extreme rearrangements
Source: BMC Biol. 2022 Jan 7;20:7. doi: 10.1186/s12915-021-01218-7 (PMC8742463; doi:10.1186/s12915-021-01218-7)
Supplement: Supplementary file 3 — Additional file 3:. Table S4. Statistics in sequence analyses. [file 12915_2021_1218_MOESM3_ESM.xlsx]

## Sheet: dTN
Table S4. Statistics in sequence analyses.
Clade One	Clade two	p-value	zval	ranksum
Cni_He	Cni_myxo	3.018e-11	6.6457	1365
Cni_He	Cni_Oc	4.3106e-08	-5.4776	544		Pairwise comparisons of each clade genetic distance (dTN) using Mann Whitney U test
Cni_Oc	Cni_myxo	3.018e-11	6.6457	1365		Computed with ranksum function on MATLAB
Dip_Brachycera1	Dip_Brachycera2	3.097e-65	17.0571	154230
Dip_Brachycera1	Dip_Empidoide	1.4888e-23	10.0023	155780
Dip_Brachycera1	Dip_other_clades	2.1482e-20	9.2547	200030
Dip_Brachycera2	Dip_Empidoide	2.6484e-39	-13.1165	126550
Dip_Brachycera2	Dip_other_clades	2.0006e-54	-15.5353	141772
Dip_Empidoide	Dip_other_clades	0.0266	-2.2166	289035
Hemi_Cimicomorpha	Hemi_leafhoppers1	2.9734e-12	6.979	638659
Hemi_Cimicomorpha	Hemi_leafhoppers2	0.1015	-1.6374	472080
Hemi_Cimicomorpha	Hemi_Pentatomomorpha	0.0016	-3.1501	595040
Hemi_leafhoppers1	Hemi_leafhoppers2	2.2161e-15	-7.9286	564960
Hemi_leafhoppers1	Hemi_Pentatomomorpha	5.5697e-25	-10.3226	678840
Hemi_leafhoppers2	Hemi_Pentatomomorpha	0.2619	-1.1219	476014
Hym_Aculeata	Hym_Apocrita1	0.436	-0.779	580961
Hym_Aculeata	Hym_Apocrita2	0.0012	3.2379	721703
Hym_Aculeata	Hym_Proctotrupomorpha	2.1847e-15	7.9304	1105062
Hym_Apocrita1	Hym_Proctotrupomorpha	2.3649e-06	4.7194	115190
Hym_Apocrita1	Hym_Apocrita2	0.0165	2.3967	50558
Hym_Proctotrupomorpha	Hym_Apocrita2	0.0449	-2.0057	686070
Pso_Barklice1	Pso_Booklice	1.4357e-115	-22.8508	442100
Pso_Barklice1	Pso_Parasitic_lice	3.4855e-189	-29.3371	413859
Pso_Booklice	Pso_Parasitic_lice	2.6706e-36	-12.5815	298870
Clade One	Clade two	p-value	zval	ranksum
Psocodea	Diptera	0	46.3781	6195400
Psocodea	Hemiptera	4.9922e-134	24.6376	7186800		Pairwise comparisons of each family and phyla genetic distance (dTN) using Mann Whitney U test
Psocodea	Hymenoptera	4.3304e-34	12.173	5706600		Computed with ranksum function on MATLAB
Psocodea	Cnidaria	4.2528e-14	7.553	2499003
Diptera	Hemiptera	0	-41.1482	2818700
Diptera	Hymenoptera	0	-46.0833	2340878
Diptera	Cnidaria	0.4873	-0.6946	1936652
Hemiptera	Hymenoptera	2.6599e-57	-15.9543	8178685
Hemiptera	Cnidaria	4.7418e-09	5.856	5285079
Hymenoptera	Cnidaria	8.1451e-12	6.836	3449928

## Sheet: dNdS
Clade One	Clade two	p-value	zval	ranksum
Cni_He	Cni_myxo	6.121e-10	-6.1873	496
Cni_He	Cni_Oc	1.2386e-06	-4.8494	586.5		Pairwise comparisons of each clade dN/dS using Mann Whitney U test
Cni_Oc	Cni_myxo	0.00023875	-3.674	666		Computed with ranksum function on MATLAB
Dip_Brachycera1	Dip_Brachycera2	9.5118e-41	13.3663	144350
Dip_Brachycera1	Dip_Empidoide	4.4127e-16	8.1267	149790
Dip_Brachycera1	Dip_other_clades	2.9363e-13	7.2973	191437
Dip_Brachycera2	Dip_Empidoide	2.3928e-21	-9.4863	140405
Dip_Brachycera2	Dip_other_clades	4.6841e-31	-11.589	162242
Dip_Empidoide	Dip_other_clades	0.0451	-2.0034	290330
Hemi_Cimicomorpha	Hemi_leafhoppers1	0.9527	0.0594	575894
Hemi_Cimicomorpha	Hemi_leafhoppers2	0.00091936	3.3141	506657
Hemi_Cimicomorpha	Hemi_Pentatomomorpha	3.5458e-05	4.1352	669567
Hemi_leafhoppers1	Hemi_leafhoppers2	0.00025961	3.6526	657120
Hemi_leafhoppers1	Hemi_Pentatomomorpha	1.0335e-05	4.41	848823
Hemi_leafhoppers2	Hemi_Pentatomomorpha	0.8982	0.128	487270
Hym_Aculeata	Hym_Apocrita1	0.9538	0.0579	584316
Hym_Aculeata	Hym_Apocrita2	6.3429e-10	6.1817	741710
Hym_Aculeata	Hym_Proctotrupomorpha	5.7321e-19	8.8971	1117564
Hym_Apocrita1	Hym_Proctotrupomorpha	2.4338e-06	4.7136	115169
Hym_Apocrita1	Hym_Apocrita2	0.00011521	3.8561	53111
Hym_Proctotrupomorpha	Hym_Apocrita2	0.8405	0.2013	701070
Pso_Barklice1	Pso_Booklice	7.9993e-106	-21.8487	449900
Pso_Barklice1	Pso_Parasitic_lice	4.2602e-191	-29.4867	412500
Pso_Booklice	Pso_Parasitic_lice	1.2628e-48	-14.6544	284730
Clade One	Clade two	p-value	zval	ranksum
Psocodea	Diptera	0	43.4824	6086064
Psocodea	Hemiptera	3.6749e-132	24.4628	7177100		Pairwise comparisons of each family and phyla dN/dS using Mann Whitney U test
Psocodea	Hymenoptera	1.4825e-58	16.1335	5892104		Computed with ranksum function on MATLAB
Psocodea	Cnidaria	9.4976e-11	-6.4747	2413908
Diptera	Hemiptera	0	-39.7177	2891941
Diptera	Hymenoptera	0	-43.0433	2471486
Diptera	Cnidaria	2.8226e-55	-15.6604	1855900
Hemiptera	Hymenoptera	4.5984e-28	-10.9833	8489900
Hemiptera	Cnidaria	4.6269e-39	-13.0742	5117359
Hymenoptera	Cnidaria	6.9299e-31	-11.5554	3318565

## Sheet: Variance dTN
Clade One	Clade two	p-value	zval	ranksum
Cni_He	Cni_myxo	0.0079	Na	40
Cni_He	Cni_Oc	0.0079	Na	15		Pairwise comparisons of each clade genetic distance (dTN) variance using Mann Whitney U test
Cni_Oc	Cni_myxo	0.0079	Na	40		Computed with ranksum function on MATLAB
Dip_Brachycera1	Dip_Brachycera2	0.3933	0.8536	140
Dip_Brachycera1	Dip_Empidoide	0.1579	1.4122	148.5
Dip_Brachycera1	Dip_other_clades	0.0527	1.9377	156.5
Dip_Brachycera2	Dip_Empidoide	0.7928	0.2627	131
Dip_Brachycera2	Dip_other_clades	0.3246	0.985	142
Dip_Empidoide	Dip_other_clades	0.5766	0.5583	135.5
Hemi_Cimicomorpha	Hemi_leafhoppers1	0.3246	-0.985	111
Hemi_Cimicomorpha	Hemi_leafhoppers2	0.1486	-1.4446	104
Hemi_Cimicomorpha	Hemi_Pentatomomorpha	0.0762	-1.773	99
Hemi_leafhoppers1	Hemi_leafhoppers2	0.3933	-0.8536	113
Hemi_leafhoppers1	Hemi_Pentatomomorpha	0.3579	-0.9193	112
Hemi_leafhoppers2	Hemi_Pentatomomorpha	0.7427	-0.3283	121
Hym_Aculeata	Hym_Apocrita1	0.3579	-0.9193	112
Hym_Aculeata	Hym_Apocrita2	0.3579	-0.9193	112
Hym_Aculeata	Hym_Proctotrupomorpha	0.0878	-1.7073	100
Hym_Apocrita1	Hym_Proctotrupomorpha	0.5994	0.5253	135
Hym_Apocrita1	Hym_Apocrita2	0.2372	-1.182	108
Hym_Proctotrupomorpha	Hym_Apocrita2	0.066	-1.8386	98
Pso_Barklice1	Pso_Booklice	0.131	-1.5103	103
Pso_Barklice1	Pso_Parasitic_lice	0.0071	-2.6923	85
Pso_Booklice	Pso_Parasitic_lice	0.1007	-1.6416	101
Clade One	Clade two	p-value	zval	ranksum
Psocodea	Diptera	3.1446e-09	5.9239	1863
Psocodea	Hemiptera	0.0964	1.6624	1449		Pairwise comparisons of each family and phyla genetic distance (dTN) variance using Mann Whitney U test
Psocodea	Hymenoptera	0.6843	-0.4066	1247		Computed with ranksum function on MATLAB
Psocodea	Cnidaria	0.0407	2.0463	901
Diptera	Hemiptera	6.7987e-09	-5.7958	1263
Diptera	Hymenoptera	1.714e-12	-7.056	1112
Diptera	Cnidaria	0.1947	1.2969	1395
Hemiptera	Hymenoptera	0.0068	-2.7081	1633
Hemiptera	Cnidaria	0.0637	1.8539	1427
Hymenoptera	Cnidaria	0.0462	1.9932	1435

## Sheet: Variance dNdS
Clade One	Clade two	p-value	zval	ranksum
Cni_He	Cni_myxo	0.0079	Na	15
Cni_He	Cni_Oc	0.0079	Na	16		Pairwise comparisons of each clade dN/dS variance using Mann Whitney U test
Cni_Oc	Cni_myxo	0.0079	Na	15		Computed with ranksum function on MATLAB
Dip_Brachycera1	Dip_Brachycera2	0.0999	1.6453	152
Dip_Brachycera1	Dip_Empidoide	0.0193	2.3404	162.5
Dip_Brachycera1	Dip_other_clades	0.0606	1.8762	155.5
Dip_Brachycera2	Dip_Empidoide	0.4888	0.6922	137.5
Dip_Brachycera2	Dip_other_clades	1	0	126
Dip_Empidoide	Dip_other_clades	0.3354	-0.9634	111.5
Hemi_Cimicomorpha	Hemi_leafhoppers1	1	0	126.5
Hemi_Cimicomorpha	Hemi_leafhoppers2	0.5322	-0.6247	116.5
Hemi_Cimicomorpha	Hemi_Pentatomomorpha	0.7422	0.3289	132
Hemi_leafhoppers1	Hemi_leafhoppers2	0.4903	-0.6899	115.5
Hemi_leafhoppers1	Hemi_Pentatomomorpha	0.8692	0.1646	129.5
Hemi_leafhoppers2	Hemi_Pentatomomorpha	0.5985	0.5265	135
Hym_Aculeata	Hym_Apocrita1	0.8437	-0.1972	123
Hym_Aculeata	Hym_Apocrita2	0.8437	-0.1972	123
Hym_Aculeata	Hym_Proctotrupomorpha	0.2642	-1.1166	109
Hym_Apocrita1	Hym_Proctotrupomorpha	0.9476	-0.0657	125
Hym_Apocrita1	Hym_Apocrita2	0.2243	-1.2151	107.5
Hym_Proctotrupomorpha	Hym_Apocrita2	0.3409	-0.9524	111.5
Pso_Barklice1	Pso_Booklice	0.3078	-1.0198	110.5
Pso_Barklice1	Pso_Parasitic_lice	0.0031	-2.9566	81
Pso_Booklice	Pso_Parasitic_lice	0.0568	-1.9048	97
Clade One	Clade two	p-value	zval	ranksum
Psocodea	Diptera	1.1796e-09	6.083	1878
Psocodea	Hemiptera	0.0037	2.9039	1569.5		Pairwise comparisons of each family and phyla dN/dS variance using Mann Whitney U test
Psocodea	Hymenoptera	0.4806	0.7053	1356		Computed with ranksum function on MATLAB
Psocodea	Cnidaria	0.7386	-0.3337	793
Diptera	Hemiptera	1.6621e-06	-4.7907	1384
Diptera	Hymenoptera	6.5796e-10	-6.1759	1218
Diptera	Cnidaria	9.1432e-06	-4.4365	1065
Hemiptera	Hymenoptera	0.0258	-2.229	1690.5
Hemiptera	Cnidaria	0.0358	-2.0989	1199
Hymenoptera	Cnidaria	0.4436	-0.7661	1275.5

## Sheet: GeneralStats
group1	group2	n.	mean. (dTN)	sd. (dTN)	median. (dTN)	se. (dTN)	mean. (dN/dS)	sd. (dN/dS)	median. (dN/dS)	se. (dN/dS)
Cni-He	atp6	NA	NA	NA	NA	NA	NA	NA	NA	NA
Cni-myxo	atp6	NA	NA	NA	NA	NA	NA	NA	NA	NA
Cni-Oc	atp6	NA	NA	NA	NA	NA	NA	NA	NA	NA
Dip-Brachycera1	atp6	28	0.0160687	0.00812847	0.0154763	0.00153614	0.415198	0.115941	0.391509	0.0219108
Dip-Brachycera2	atp6	36	0.00650523	0.00381219	0.00620804	0.000635364	0.211013	0.0879277	0.242137	0.0146546
Dip-Empidoide	atp6	45	0.0159527	0.0077249	0.0145353	0.00115156	0.375153	0.102009	0.376916	0.0152065
Dip-other_clades	atp6	66	0.0155117	0.00598229	0.0146683	0.000736368	0.368273	0.0885358	0.366983	0.010898
Hemi-Cimicomorpha	atp6	66	0.0500124	0.0133301	0.0483171	0.00164082	0.784018	0.184917	0.76902	0.0227617
Hemi-leafhoppers1	atp6	78	0.0356021	0.0112364	0.0348579	0.00127227	0.448338	0.15894	0.447654	0.0179964
Hemi-leafhoppers2	atp6	55	0.0277512	0.007939	0.0289368	0.00107049	0.46666	0.138331	0.510749	0.0186525
Hemi-Pentatomomorpha	atp6	91	0.0369937	0.013844	0.0371114	0.00145125	0.71338	0.222163	0.67774	0.023289
Hym-Aculeata	atp6	91	0.0430891	0.012384	0.0439762	0.0012982	0.949743	0.22601	0.948479	0.0236923
Hym-Apocrita1	atp6	15	0.0435475	0.0166325	0.0395382	0.00429449	0.943171	0.312144	0.836039	0.0805952
Hym-Apocrita2	atp6	36	0.0382706	0.0223641	0.0303343	0.00372734	0.796676	0.450103	0.559149	0.0750172
Hym-Proctotrupomorpha	atp6	91	0.0413767	0.0228601	0.0359237	0.00239639	0.79333	0.338557	0.706296	0.0354904
Nemi-b2	atp6	NA	NA	NA	NA	NA	NA	NA	NA	NA
Nemi-Glob	atp6	NA	NA	NA	NA	NA	NA	NA	NA	NA
Nemi-meloidogyne2	atp6	NA	NA	NA	NA	NA	NA	NA	NA	NA
Pso-Barklice1	atp6	78	0.0307143	0.0288309	0.0198846	0.00326446	0.668111	0.364671	0.525105	0.0412909
Pso-Booklice	atp6	55	0.0725586	0.0218678	0.0735301	0.00294865	1.19551	0.328137	1.20245	0.044246
Pso-Parasitic_lice	atp6	66	0.116334	0.0432179	0.109331	0.00531976	1.70578	0.551804	1.67279	0.0679224
Cni-He	cob	6	0.0698681	0.0144572	0.0697128	0.00590212	0.418108	0.0848383	0.385954	0.0346351
Cni-myxo	cob	6	0.216977	0.0689571	0.219468	0.0281516	0.154104	0.0285767	0.162755	0.0116664
Cni-Oc	cob	6	0.127976	0.0152419	0.13108	0.00622247	2.48987	1.45454	2.51887	0.593813
Dip-Brachycera1	cob	28	0.0188595	0.008847	0.0158491	0.00167193	0.386173	0.067845	0.377662	0.0128215
Dip-Brachycera2	cob	36	0.0121892	0.00714755	0.0126299	0.00119126	0.211949	0.0774336	0.213079	0.0129056
Dip-Empidoide	cob	45	0.0130408	0.00350926	0.0128042	0.00052313	0.303249	0.0786173	0.285842	0.0117196
Dip-other_clades	cob	66	0.0140378	0.00461744	0.0139045	0.000568368	0.295631	0.0513161	0.294954	0.00631657
Hemi-Cimicomorpha	cob	66	0.0284002	0.00813342	0.0265539	0.00100115	0.506605	0.0914026	0.487223	0.0112509
Hemi-leafhoppers1	cob	78	0.0376606	0.0125194	0.0370256	0.00141754	0.570804	0.238166	0.562721	0.026967
Hemi-leafhoppers2	cob	55	0.0493709	0.0428865	0.0337302	0.00578282	0.594087	0.190249	0.621943	0.0256532
Hemi-Pentatomomorpha	cob	91	0.0274858	0.00846506	0.028811	0.00088738	0.566411	0.172782	0.55097	0.0181124
Hym-Aculeata	cob	91	0.0320929	0.00729813	0.0321661	0.000765052	0.695747	0.124755	0.686416	0.0130779
Hym-Apocrita1	cob	15	0.0317297	0.007989	0.0307189	0.00206275	0.718823	0.163667	0.722153	0.0422587
Hym-Apocrita2	cob	36	0.0290829	0.00960057	0.0280932	0.00160009	0.587905	0.199978	0.544633	0.0333296
Hym-Proctotrupomorpha	cob	91	0.0281117	0.0109319	0.027525	0.00114598	0.601201	0.182929	0.607551	0.0191762
Nemi-b2	cob	1	0.00725406	NA	0.00725406	NA	NA	NA	NA	NA
Nemi-Glob	cob	1	0.0285001	NA	0.0285001	NA	NA	NA	NA	NA
Nemi-meloidogyne2	cob	1	0.0196231	NA	0.0196231	NA	NA	NA	NA	NA
Pso-Barklice1	cob	78	0.0224306	0.0107771	0.0182841	0.00122026	0.471546	0.13086	0.425314	0.014817
Pso-Booklice	cob	55	0.0520349	0.0127208	0.0498639	0.00171527	0.962198	0.170549	0.972511	0.0229968
Pso-Parasitic_lice	cob	66	0.0680763	0.0156288	0.067648	0.00192378	1.09315	0.170746	1.07466	0.0210174
Cni-He	cox1	6	0.0351745	0.00709192	0.0348775	0.00289526	0.334737	0.0514204	0.334339	0.0209923
Cni-myxo	cox1	6	0.131243	0.0627867	0.13322	0.0256326	0.114822	0.0312535	0.111319	0.0127592
Cni-Oc	cox1	6	0.0857487	0.0281049	0.0859295	0.0114738	1.87339	1.2505	1.77022	0.510514
Dip-Brachycera1	cox1	28	0.0106708	0.00514541	0.00889155	0.000972391	0.299748	0.0672455	0.274007	0.0127082
Dip-Brachycera2	cox1	36	0.00516364	0.00192407	0.0049496	0.000320678	0.189724	0.072331	0.193611	0.0120552
Dip-Empidoide	cox1	45	0.00697772	0.00227949	0.00691941	0.000339807	0.238538	0.049484	0.234346	0.00737664
Dip-other_clades	cox1	66	0.0096166	0.00390741	0.00824428	0.000480969	0.23421	0.0367823	0.234602	0.00452758
Hemi-Cimicomorpha	cox1	66	0.0181697	0.0050628	0.0171569	0.000623187	0.39318	0.0610613	0.392455	0.00751612
Hemi-leafhoppers1	cox1	78	0.0188955	0.00433069	0.019309	0.000490354	1.01539	0.622982	0.801496	0.0705388
Hemi-leafhoppers2	cox1	55	0.0124406	0.00384327	0.0118772	0.000518226	0.650504	0.312164	0.571634	0.0420921
Hemi-Pentatomomorpha	cox1	91	0.0159883	0.00674883	0.0164049	0.000707469	0.512187	0.151142	0.47469	0.015844
Hym-Aculeata	cox1	91	0.0206449	0.00572418	0.0209308	0.000600057	0.458647	0.0922977	0.453356	0.00967543
Hym-Apocrita1	cox1	15	0.0245284	0.00692994	0.0220227	0.0017893	0.490544	0.142901	0.464929	0.0368968
Hym-Apocrita2	cox1	36	0.0241262	0.00785704	0.0235831	0.00130951	0.445754	0.153957	0.457811	0.0256594
Hym-Proctotrupomorpha	cox1	91	0.0250575	0.0104789	0.0238847	0.00109849	0.402749	0.151301	0.354886	0.0158606
Nemi-b2	cox1	NA	NA	NA	NA	NA	NA	NA	NA	NA
Nemi-Glob	cox1	NA	NA	NA	NA	NA	NA	NA	NA	NA
Nemi-meloidogyne2	cox1	NA	NA	NA	NA	NA	NA	NA	NA	NA
Pso-Barklice1	cox1	78	0.0127064	0.0065148	0.0104128	0.000737656	0.354273	0.0926264	0.322236	0.0104879
Pso-Booklice	cox1	55	0.0342544	0.0101993	0.0355806	0.00137528	0.672353	0.133164	0.681134	0.0179559
Pso-Parasitic_lice	cox1	66	0.0408743	0.00794276	0.041764	0.000977687	0.766783	0.102798	0.761559	0.0126536
Cni-He	cox2	6	0.0533054	0.00926357	0.0535088	0.00378184	0.386006	0.0628353	0.35022	0.0256524
Cni-myxo	cox2	6	0.208588	0.130373	0.181402	0.0532244	0.0995492	0.0128005	0.0996327	0.00522579
Cni-Oc	cox2	6	0.158208	0.0234741	0.164607	0.00958325	2.49025	1.70363	2.43118	0.695502
Dip-Brachycera1	cox2	28	0.0183211	0.0103489	0.0159968	0.00195577	0.391298	0.151085	0.333775	0.0285523
Dip-Brachycera2	cox2	36	0.0111865	0.00630519	0.0103496	0.00105087	0.201559	0.0853811	0.22117	0.0142302
Dip-Empidoide	cox2	45	0.0109671	0.00415345	0.0103311	0.00061916	0.273042	0.0555655	0.264744	0.00828321
Dip-other_clades	cox2	66	0.0116542	0.00452308	0.0102273	0.000556753	0.291127	0.0627247	0.289957	0.00772088
Hemi-Cimicomorpha	cox2	66	0.0326901	0.0158744	0.0287869	0.00195401	0.57862	0.143456	0.564794	0.0176582
Hemi-leafhoppers1	cox2	78	0.0327012	0.0103512	0.0311336	0.00117205	0.911659	0.481933	0.867702	0.0545682
Hemi-leafhoppers2	cox2	55	0.0267268	0.00816702	0.0271688	0.00110124	0.92498	0.272449	0.909716	0.036737
Hemi-Pentatomomorpha	cox2	91	0.0311278	0.0109101	0.0295356	0.00114369	0.675377	0.208055	0.620077	0.0218101
Hym-Aculeata	cox2	91	0.0413606	0.0137084	0.0411579	0.00143703	0.789534	0.200349	0.766769	0.0210022
Hym-Apocrita1	cox2	15	0.0424826	0.0188289	0.037923	0.00486161	0.785395	0.318642	0.687609	0.0822729
Hym-Apocrita2	cox2	36	0.0371838	0.0183536	0.0374549	0.00305893	0.722934	0.396092	0.542272	0.0660153
Hym-Proctotrupomorpha	cox2	91	0.0355682	0.0182292	0.0292849	0.00191094	0.738394	0.315854	0.642597	0.0331105
Nemi-b2	cox2	1	0.00826332	NA	0.00826332	NA	NA	NA	NA	NA
Nemi-Glob	cox2	1	0.0179743	NA	0.0179743	NA	NA	NA	NA	NA
Nemi-meloidogyne2	cox2	1	0.016942	NA	0.016942	NA	NA	NA	NA	NA
Pso-Barklice1	cox2	78	0.0195532	0.0100439	0.0160759	0.00113725	0.436696	0.14803	0.409006	0.0167611
Pso-Booklice	cox2	55	0.068962	0.0220965	0.0667022	0.00297949	1.23578	0.368643	1.20195	0.0497078
Pso-Parasitic_lice	cox2	66	0.11576	0.0406914	0.116042	0.00500877	1.64703	0.486163	1.64676	0.0598425
Cni-He	cox3	NA	NA	NA	NA	NA	NA	NA	NA	NA
Cni-myxo	cox3	NA	NA	NA	NA	NA	NA	NA	NA	NA
Cni-Oc	cox3	NA	NA	NA	NA	NA	NA	NA	NA	NA
Dip-Brachycera1	cox3	28	0.0192885	0.016305	0.0112245	0.00308136	0.35161	0.0908243	0.32841	0.0171642
Dip-Brachycera2	cox3	36	0.0136498	0.0104888	0.012277	0.00174813	0.228479	0.0873455	0.242418	0.0145576
Dip-Empidoide	cox3	45	0.0143429	0.00512811	0.0138219	0.000764453	0.3067	0.0778779	0.294874	0.0116094
Dip-other_clades	cox3	66	0.0143189	0.00648056	0.0135315	0.000797701	0.305848	0.0543321	0.303698	0.00668782
Hemi-Cimicomorpha	cox3	66	0.0286056	0.0117248	0.0276634	0.00144323	0.480089	0.11102	0.460509	0.0136656
Hemi-leafhoppers1	cox3	78	0.0367831	0.0109573	0.0353091	0.00124067	0.874558	0.478111	0.907109	0.0541354
Hemi-leafhoppers2	cox3	55	0.0298129	0.00845271	0.0297331	0.00113976	0.673292	0.194916	0.658989	0.0262825
Hemi-Pentatomomorpha	cox3	91	0.0265422	0.0109138	0.0290199	0.00114408	0.701339	0.206228	0.644493	0.0216186
Hym-Aculeata	cox3	91	0.0420054	0.0138545	0.0411525	0.00145235	0.836632	0.228256	0.817836	0.0239277
Hym-Apocrita1	cox3	15	0.0425083	0.011162	0.0443784	0.00288202	0.81435	0.251897	0.827493	0.0650396
Hym-Apocrita2	cox3	36	0.0446633	0.0171178	0.0423346	0.00285296	0.882865	0.32525	0.779297	0.0542083
Hym-Proctotrupomorpha	cox3	91	0.0385471	0.0157995	0.0394644	0.00165624	0.71883	0.263901	0.689414	0.0276643
Nemi-b2	cox3	1	0.00550169	NA	0.00550169	NA	NA	NA	NA	NA
Nemi-Glob	cox3	1	0.046457	NA	0.046457	NA	NA	NA	NA	NA
Nemi-meloidogyne2	cox3	1	0.0326851	NA	0.0326851	NA	NA	NA	NA	NA
Pso-Barklice1	cox3	78	0.0283484	0.0140042	0.0234806	0.00158567	0.539039	0.180645	0.478476	0.020454
Pso-Booklice	cox3	55	0.0562587	0.0166263	0.0520171	0.00224189	0.998015	0.23835	0.995927	0.0321392
Pso-Parasitic_lice	cox3	66	0.104941	0.0319475	0.103656	0.00393247	1.44135	0.368996	1.43183	0.0454203
Cni-He	nad1	6	0.0619558	0.0118366	0.0595825	0.00483227	0.333441	0.0577423	0.314743	0.0235732
Cni-myxo	nad1	6	0.187072	0.0904057	0.166581	0.036908	0.0861543	0.0228978	0.0875568	0.009348
Cni-Oc	nad1	6	0.103919	0.05875	0.0939132	0.0239846	2.53498	1.75384	2.55506	0.716001
Dip-Brachycera1	nad1	28	0.0203936	0.00685692	0.0207717	0.00129584	0.378108	0.0885707	0.376948	0.0167383
Dip-Brachycera2	nad1	36	0.0101215	0.00578158	0.00919111	0.000963597	0.177346	0.0723989	0.196968	0.0120665
Dip-Empidoide	nad1	45	0.0170443	0.00888254	0.0147508	0.00132413	0.276627	0.112538	0.230278	0.0167762
Dip-other_clades	nad1	66	0.0152265	0.00748915	0.0132092	0.00092185	0.29091	0.0676474	0.280045	0.00832682
Hemi-Cimicomorpha	nad1	66	0.023953	0.00895385	0.0248042	0.00110214	0.515253	0.132749	0.532979	0.0163403
Hemi-leafhoppers1	nad1	78	0.0269156	0.0101895	0.0244586	0.00115373	0.943147	0.441161	0.867139	0.0499517
Hemi-leafhoppers2	nad1	55	0.0396855	0.0282032	0.0366039	0.00380291	0.623229	0.213314	0.562301	0.0287633
Hemi-Pentatomomorpha	nad1	91	0.026736	0.0107282	0.0260976	0.00112462	1.61921	0.689396	1.58269	0.0722684
Hym-Aculeata	nad1	91	0.0513529	0.0149193	0.0516744	0.00156396	0.993878	0.262328	0.991239	0.0274995
Hym-Apocrita1	nad1	15	0.0504974	0.0180437	0.0468314	0.00465886	0.896342	0.290685	0.82091	0.0750546
Hym-Apocrita2	nad1	36	0.0491721	0.0273146	0.043652	0.00455243	0.974848	0.429334	0.863965	0.0715556
Hym-Proctotrupomorpha	nad1	91	0.0383804	0.0184208	0.0327627	0.00193102	0.763567	0.307932	0.704706	0.03228
Nemi-b2	nad1	1	0.00540827	NA	0.00540827	NA	NA	NA	NA	NA
Nemi-Glob	nad1	1	0.0545968	NA	0.0545968	NA	NA	NA	NA	NA
Nemi-meloidogyne2	nad1	1	0.0121224	NA	0.0121224	NA	NA	NA	NA	NA
Pso-Barklice1	nad1	78	0.0272793	0.011059	0.0240426	0.00125218	0.522244	0.137903	0.497872	0.0156144
Pso-Booklice	nad1	55	0.0579108	0.0134083	0.0586364	0.00180797	1.02476	0.202085	1.08813	0.0272491
Pso-Parasitic_lice	nad1	66	0.0982239	0.0392283	0.09545	0.00482866	1.54103	0.573765	1.52285	0.0706256
Cni-He	nad2	NA	NA	NA	NA	NA	NA	NA	NA	NA
Cni-myxo	nad2	NA	NA	NA	NA	NA	NA	NA	NA	NA
Cni-Oc	nad2	NA	NA	NA	NA	NA	NA	NA	NA	NA
Dip-Brachycera1	nad2	28	0.0557199	0.0215599	0.0483934	0.00407444	0.941095	0.234736	0.921135	0.044361
Dip-Brachycera2	nad2	36	0.0170171	0.0136105	0.0151159	0.00226842	0.373616	0.252528	0.411513	0.0420879
Dip-Empidoide	nad2	45	0.0313455	0.013767	0.0290849	0.00205227	0.595659	0.183443	0.568618	0.027346
Dip-other_clades	nad2	66	0.0336821	0.0154715	0.0319839	0.00190441	0.579791	0.196893	0.54728	0.0242358
Hemi-Cimicomorpha	nad2	66	0.0810368	0.0294355	0.0846564	0.00362326	1.14036	0.350221	1.19484	0.0431093
Hemi-leafhoppers1	nad2	78	0.0985555	0.0280062	0.0958022	0.00317107	0.664394	0.187128	0.669077	0.0211881
Hemi-leafhoppers2	nad2	55	0.0618088	0.0338301	0.0559502	0.00456165	0.836028	0.29129	0.894411	0.0392775
Hemi-Pentatomomorpha	nad2	91	0.0590415	0.0252952	0.0589986	0.00265165	0.773284	0.283639	0.72791	0.0297335
Hym-Aculeata	nad2	91	0.0928865	0.0483494	0.0844403	0.00506839	1.93812	0.922894	1.77831	0.0967455
Hym-Apocrita1	nad2	15	0.079154	0.0377069	0.0721416	0.00973589	1.77896	0.810763	1.54339	0.209338
Hym-Apocrita2	nad2	36	0.0800467	0.0606214	0.0427927	0.0101036	1.99354	1.23625	1.19797	0.206041
Hym-Proctotrupomorpha	nad2	91	0.0572115	0.0262342	0.0559874	0.00275009	1.35933	0.472145	1.34975	0.0494943
Nemi-b2	nad2	NA	NA	NA	NA	NA	NA	NA	NA	NA
Nemi-Glob	nad2	NA	NA	NA	NA	NA	NA	NA	NA	NA
Nemi-meloidogyne2	nad2	NA	NA	NA	NA	NA	NA	NA	NA	NA
Pso-Barklice1	nad2	78	0.0779594	0.0298157	0.0730639	0.00337596	1.27976	0.430972	1.17403	0.0487979
Pso-Booklice	nad2	55	0.130136	0.0413161	0.125177	0.00557107	1.96679	0.552394	1.95446	0.0744848
Pso-Parasitic_lice	nad2	66	0.174427	0.0520623	0.16969	0.00640843	2.47054	0.831909	2.34694	0.102401
Cni-He	nad3	NA	NA	NA	NA	NA	NA	NA	NA	NA
Cni-myxo	nad3	NA	NA	NA	NA	NA	NA	NA	NA	NA
Cni-Oc	nad3	NA	NA	NA	NA	NA	NA	NA	NA	NA
Dip-Brachycera1	nad3	28	0.0422646	0.0179586	0.0409403	0.00339385	0.668662	0.20623	0.640278	0.0389737
Dip-Brachycera2	nad3	36	0.0164407	0.0132126	0.0126816	0.0022021	0.299208	0.178039	0.311552	0.0296731
Dip-Empidoide	nad3	45	0.0207592	0.00740887	0.0192741	0.00110445	0.450311	0.132225	0.422926	0.019711
Dip-other_clades	nad3	66	0.0222544	0.00958561	0.02056	0.00117991	0.507376	0.142068	0.48556	0.0174874
Hemi-Cimicomorpha	nad3	66	0.0544386	0.0201921	0.052824	0.00248547	0.77434	0.214451	0.764427	0.026397
Hemi-leafhoppers1	nad3	78	0.0467417	0.0224401	0.0419395	0.00254085	0.471113	0.121459	0.471984	0.0137526
Hemi-leafhoppers2	nad3	55	0.0552041	0.0234628	0.0550757	0.00316373	0.935311	0.582302	0.77023	0.0785176
Hemi-Pentatomomorpha	nad3	91	0.0463728	0.0189077	0.0463638	0.00198206	1.00182	0.355788	0.92833	0.0372968
Hym-Aculeata	nad3	91	0.0648773	0.0351181	0.0533315	0.00368137	1.02829	0.394576	0.95664	0.0413628
Hym-Apocrita1	nad3	15	0.0658142	0.0294967	0.0594598	0.00761601	1.31163	0.455025	1.22842	0.117487
Hym-Apocrita2	nad3	36	0.06743	0.0557367	0.0339535	0.00928946	1.25788	0.91948	0.615631	0.153247
Hym-Proctotrupomorpha	nad3	91	0.0467414	0.0275792	0.0375707	0.00289109	0.853392	0.419092	0.692392	0.0439328
Nemi-b2	nad3	1	0.00705916	NA	0.00705916	NA	NA	NA	NA	NA
Nemi-Glob	nad3	1	0.065964	NA	0.065964	NA	NA	NA	NA	NA
Nemi-meloidogyne2	nad3	1	0.0319204	NA	0.0319204	NA	NA	NA	NA	NA
Pso-Barklice1	nad3	78	0.0502502	0.0247105	0.0426569	0.00279791	0.860962	0.374622	0.747502	0.0424176
Pso-Booklice	nad3	55	0.0631552	0.0236566	0.0572942	0.00318986	1.03352	0.373702	0.97935	0.05039
Pso-Parasitic_lice	nad3	66	0.149394	0.0552442	0.141267	0.00680009	2.06825	0.68458	1.9672	0.084266
Cni-He	nad4	NA	NA	NA	NA	NA	NA	NA	NA	NA
Cni-myxo	nad4	NA	NA	NA	NA	NA	NA	NA	NA	NA
Cni-Oc	nad4	NA	NA	NA	NA	NA	NA	NA	NA	NA
Dip-Brachycera1	nad4	28	0.0290973	0.00883059	0.0314504	0.00166883	0.567859	0.147921	0.613042	0.0279545
Dip-Brachycera2	nad4	36	0.0106014	0.00742556	0.00926894	0.00123759	0.219311	0.126099	0.236513	0.0210164
Dip-Empidoide	nad4	45	0.0160594	0.00486493	0.0157916	0.000725221	0.348984	0.107612	0.320367	0.0160419
Dip-other_clades	nad4	66	0.022024	0.00825919	0.0218224	0.00101664	0.397602	0.106584	0.40685	0.0131196
Hemi-Cimicomorpha	nad4	66	0.0436516	0.0162144	0.0418038	0.00199586	0.899152	0.300434	0.837526	0.0369809
Hemi-leafhoppers1	nad4	78	0.0450372	0.0203321	0.0405628	0.00230215	0.377109	0.086652	0.378647	0.00981141
Hemi-leafhoppers2	nad4	55	0.0346345	0.0143264	0.0387032	0.00193178	1.48195	0.84489	1.30668	0.113925
Hemi-Pentatomomorpha	nad4	91	0.038091	0.0152531	0.0349774	0.00159896	0.922995	0.314541	0.842771	0.0329729
Hym-Aculeata	nad4	91	0.054819	0.0189118	0.0523445	0.00198249	0.997962	0.306735	0.982178	0.0321546
Hym-Apocrita1	nad4	15	0.0575675	0.0189303	0.0485128	0.00488779	1.0434	0.452646	0.813082	0.116873
Hym-Apocrita2	nad4	36	0.0491978	0.0305098	0.0382137	0.00508497	1.05755	0.542354	0.813767	0.0903924
Hym-Proctotrupomorpha	nad4	91	0.0495432	0.0188501	0.0463758	0.00197602	0.899197	0.264459	0.840868	0.0277229
Nemi-b2	nad4	1	0.00268803	NA	0.00268803	NA	NA	NA	NA	NA
Nemi-Glob	nad4	1	0.0289332	NA	0.0289332	NA	NA	NA	NA	NA
Nemi-meloidogyne2	nad4	1	0.0196097	NA	0.0196097	NA	NA	NA	NA	NA
Pso-Barklice1	nad4	78	0.0439768	0.0166735	0.0397992	0.0018879	0.776716	0.216581	0.740294	0.024523
Pso-Booklice	nad4	55	0.102138	0.0303198	0.101456	0.00408832	1.69881	0.481429	1.63684	0.0649158
Pso-Parasitic_lice	nad4	66	0.163735	0.0489271	0.156657	0.00602251	2.35957	0.666321	2.35597	0.0820184
Cni-He	nad4l	NA	NA	NA	NA	NA	NA	NA	NA	NA
Cni-myxo	nad4l	NA	NA	NA	NA	NA	NA	NA	NA	NA
Cni-Oc	nad4l	NA	NA	NA	NA	NA	NA	NA	NA	NA
Dip-Brachycera1	nad4l	28	0.0413353	0.0200711	0.0425774	0.00379309	0.942449	0.559206	0.750791	0.10568
Dip-Brachycera2	nad4l	36	0.0151588	0.0108492	0.0133071	0.0018082	0.220557	0.14862	0.213527	0.02477
Dip-Empidoide	nad4l	45	0.0263489	0.0111419	0.024946	0.00166094	0.455102	0.148706	0.460903	0.0221679
Dip-other_clades	nad4l	66	0.0245319	0.0127011	0.0226282	0.00156339	0.510271	0.191713	0.490498	0.0235982
Hemi-Cimicomorpha	nad4l	66	0.0611063	0.0263867	0.0598868	0.00324798	1.21434	0.476837	1.19342	0.0586946
Hemi-leafhoppers1	nad4l	78	0.0434703	0.019807	0.0399142	0.00224271	0.46956	0.186693	0.421583	0.0211389
Hemi-leafhoppers2	nad4l	55	0.0522589	0.0315626	0.050413	0.0042559	0.740213	0.223644	0.677028	0.0301561
Hemi-Pentatomomorpha	nad4l	91	0.0799347	0.0569682	0.0650154	0.00597189	0.791817	0.388937	0.752522	0.0407716
Hym-Aculeata	nad4l	91	0.113766	0.102246	0.0930391	0.0107182	1.30059	0.717615	1.15373	0.0752265
Hym-Apocrita1	nad4l	15	0.0870149	0.0521836	0.0768631	0.0134737	1.82992	1.25965	1.47364	0.32524
Hym-Apocrita2	nad4l	36	0.0757763	0.0642411	0.0378785	0.0107069	2.55554	2.674	0.971222	0.445666
Hym-Proctotrupomorpha	nad4l	91	0.0799931	0.0891405	0.0579205	0.00934447	1.14075	0.702278	0.994313	0.0736187
Nemi-b2	nad4l	NA	NA	NA	NA	NA	NA	NA	NA	NA
Nemi-Glob	nad4l	NA	NA	NA	NA	NA	NA	NA	NA	NA
Nemi-meloidogyne2	nad4l	NA	NA	NA	NA	NA	NA	NA	NA	NA
Pso-Barklice1	nad4l	78	0.0549551	0.0251309	0.0489771	0.00284551	0.937089	0.355499	0.847231	0.0402524
Pso-Booklice	nad4l	36	0.225932	0.122879	0.194988	0.0204798	4.11366	6.79255	2.28476	1.13209
Pso-Parasitic_lice	nad4l	66	0.958165	4.83342	0.319967	0.594953	10.3805	13.2232	5.32628	1.62767
Cni-He	nad5	6	0.0859884	0.0111447	0.0888986	0.00454979	0.402591	0.0676386	0.393065	0.0276134
Cni-myxo	nad5	6	0.270751	0.106422	0.25525	0.0434466	0.102527	0.0212662	0.100893	0.00868187
Cni-Oc	nad5	6	0.0884812	0.013183	0.0881809	0.00538194	4.51728	2.78025	4.96553	1.13503
Dip-Brachycera1	nad5	28	0.0260897	0.00718247	0.0242573	0.00135736	0.54555	0.143931	0.509855	0.0272003
Dip-Brachycera2	nad5	36	0.0120304	0.00648776	0.0133496	0.00108129	0.239007	0.13267	0.23265	0.0221117
Dip-Empidoide	nad5	45	0.0159016	0.00440763	0.0148186	0.000657051	0.364973	0.0885702	0.342984	0.0132033
Dip-other_clades	nad5	66	0.0195875	0.00746048	0.0174067	0.000918322	0.389569	0.0878684	0.371036	0.0108159
Hemi-Cimicomorpha	nad5	66	0.0379788	0.0120713	0.0371846	0.00148588	0.815145	0.234737	0.812047	0.0288942
Hemi-leafhoppers1	nad5	78	0.0410637	0.018092	0.0346569	0.00204851	0.470205	0.140051	0.464683	0.0158577
Hemi-leafhoppers2	nad5	55	0.0454088	0.0202054	0.048449	0.0027245	0.656173	0.233447	0.570335	0.031478
Hemi-Pentatomomorpha	nad5	91	0.0317003	0.0120373	0.0283959	0.00126185	0.653604	0.653164	0.439481	0.0684702
Hym-Aculeata	nad5	91	0.0493127	0.0212873	0.0424604	0.00223151	0.915863	0.404864	0.762151	0.0424413
Hym-Apocrita1	nad5	15	0.0504538	0.0196076	0.0480162	0.00506266	0.91275	0.344783	0.788554	0.0890226
Hym-Apocrita2	nad5	36	0.0455619	0.0307442	0.0364299	0.00512404	1.05409	0.560799	0.898793	0.0934665
Hym-Proctotrupomorpha	nad5	91	0.0373448	0.0166541	0.0370321	0.00174583	0.816512	0.260672	0.861209	0.0273259
Nemi-b2	nad5	NA	NA	NA	NA	NA	NA	NA	NA	NA
Nemi-Glob	nad5	NA	NA	NA	NA	NA	NA	NA	NA	NA
Nemi-meloidogyne2	nad5	NA	NA	NA	NA	NA	NA	NA	NA	NA
Pso-Barklice1	nad5	78	0.0303037	0.0142798	0.0256798	0.00161687	0.595855	0.196681	0.521798	0.0222697
Pso-Booklice	nad5	55	0.0720297	0.0167395	0.0750009	0.00225715	1.26841	0.246956	1.31411	0.0332995
Pso-Parasitic_lice	nad5	66	0.11276	0.0322999	0.113285	0.00397584	1.78814	0.47433	1.81757	0.058386
Cni-He	nad6	NA	NA	NA	NA	NA	NA	NA	NA	NA
Cni-myxo	nad6	NA	NA	NA	NA	NA	NA	NA	NA	NA
Cni-Oc	nad6	NA	NA	NA	NA	NA	NA	NA	NA	NA
Dip-Brachycera1	nad6	NA	NA	NA	NA	NA	NA	NA	NA	NA
Dip-Brachycera2	nad6	NA	NA	NA	NA	NA	NA	NA	NA	NA
Dip-Empidoide	nad6	NA	NA	NA	NA	NA	NA	NA	NA	NA
Dip-other_clades	nad6	NA	NA	NA	NA	NA	NA	NA	NA	NA
Hemi-Cimicomorpha	nad6	NA	NA	NA	NA	NA	NA	NA	NA	NA
Hemi-leafhoppers1	nad6	NA	NA	NA	NA	NA	NA	NA	NA	NA
Hemi-leafhoppers2	nad6	NA	NA	NA	NA	NA	NA	NA	NA	NA
Hemi-Pentatomomorpha	nad6	NA	NA	NA	NA	NA	NA	NA	NA	NA
Hym-Aculeata	nad6	NA	NA	NA	NA	NA	NA	NA	NA	NA
Hym-Apocrita1	nad6	NA	NA	NA	NA	NA	NA	NA	NA	NA
Hym-Apocrita2	nad6	NA	NA	NA	NA	NA	NA	NA	NA	NA
Hym-Proctotrupomorpha	nad6	NA	NA	NA	NA	NA	NA	NA	NA	NA
Nemi-b2	nad6	1	0.00453941	NA	0.00453941	NA	NA	NA	NA	NA
Nemi-Glob	nad6	1	0.0514881	NA	0.0514881	NA	NA	NA	NA	NA
Nemi-meloidogyne2	nad6	1	0.0252736	NA	0.0252736	NA	NA	NA	NA	NA
Pso-Barklice1	nad6	NA	NA	NA	NA	NA	NA	NA	NA	NA
Pso-Booklice	nad6	NA	NA	NA	NA	NA	NA	NA	NA	NA
Pso-Parasitic_lice	nad6	NA	NA	NA	NA	NA	NA	NA	NA	NA
